# Supplementary material for: Post-reproductive lifespan in wild mountain gorillas
Source: Proc Natl Acad Sci U S A. 2025 Oct 13;122(42):e2510998122. doi: 10.1073/pnas.2510998122 (PMC12557517; doi:10.1073/pnas.2510998122)
Supplement: Supplementary file 1 — Dataset S01 (CSV) [file pnas.2510998122.sd01.csv]

Mother_ID	AgeOut	AgeIn	Age_Mother	Birthdate	BirthError
BT	32.9801505817933	16.1013004791239	12.9995436915355	2005-01-08	4
BT	32.9801505817933	16.1013004791239	19.0720967373945	2011-02-04	4
BT	32.9801505817933	16.1013004791239	23.7538215833904	2015-10-11	4
BT	32.9801505817933	16.1013004791239	30.4533424595026	2022-06-23	4
BY	45.0020533880903	18.0013689253936	17.0406114533425	1997-01-15	5
BY	45.0020533880903	18.0013689253936	25.7250741501255	2005-09-22	5
BY	45.0020533880903	18.0013689253936	30.9625827059092	2010-12-18	5
BS	16	6.11362080766598	11.1268537531371	2020-02-17	2
KKB	28.0657084188912	20.1013004791239	17.9989733059548	2008-05-24	10
KKB	28.0657084188912	20.1013004791239	21.2707049965777	2011-09-01	10
KKB	28.0657084188912	20.1013004791239	21.2707049965777	2011-09-01	10
KKB	28.0657084188912	20.1013004791239	23.0092402464066	2013-05-28	10
KKB	28.0657084188912	20.1013004791239	24.3179329226557	2014-09-18	10
NL	13.0130047912389	0	9.58270590919462	2021-07-28	0
KTO	16.6078028747433	2.10266940451745	12.1700889801506	2020-07-25	0
KR	30.0013689253936	15.8576317590691	10.0015970796258	2005-01-01	4
KR	30.0013689253936	15.8576317590691	16.8462240474561	2011-11-06	4
KR	30.0013689253936	15.8576317590691	19.9290440337668	2014-12-06	4
KR	30.0013689253936	15.8576317590691	21.092630618298	2016-02-04	4
KR	30.0013689253936	15.8576317590691	25.7743554642939	2020-10-10	4
BW	16.8678986995209	0	9.92767510837326	2018-01-23	0
BW	16.8678986995209	0	15.0501939310974	2023-03-09	0
BW	16.8678986995209	0	15.9235683321926	2024-01-22	0
JN	23.0006844626968	8.75564681724846	10.2671686059776	2012-04-08	2
JN	23.0006844626968	8.75564681724846	11.5074150125485	2013-07-05	2
JN	23.0006844626968	8.75564681724846	17.0789413643623	2019-01-30	2
JN	23.0006844626968	8.75564681724846	21.5635409536847	2023-07-26	2
MG	36	8.99931553730322	10.9078256901666	1999-11-29	2
MG	36	8.99931553730322	16.6655258955054	2005-09-01	2
MG	36	8.99931553730322	22.0234998859229	2011-01-10	2
MG	36	8.99931553730322	22.9872233629934	2011-12-28	2
MG	36	8.99931553730322	33.5963951631303	2022-08-07	2
MKW	19.605749486653	5.1006160164271	9.46509240246407	2014-11-11	2
MKW	19.605749486653	5.1006160164271	16.3507871321013	2021-09-30	2
MKW	19.605749486653	5.1006160164271	18.3850102669405	2023-10-13	2
MTS	29.6071184120465	16.1013004791239	16.0195071868583	2011-06-01	4
MTS	29.6071184120465	16.1013004791239	21.9004106776181	2017-04-18	4
MTS	29.6071184120465	16.1013004791239	27.888090349076	2023-04-14	4
ZA	14.0396988364134	0	10.7052247319188	2021-09-01	0
NKN	29.6071184120465	15.1019849418207	16.0195071868583	2011-06-01	4
NKN	29.6071184120465	15.1019849418207	21.6512662559891	2017-01-17	4
NKN	29.6071184120465	15.1019849418207	28.4055441478439	2023-10-20	4
NYG	31.006160164271	20.1013004791239	21.0188227241615	2011-06-01	10
RH	36.9801505817933	20.1013004791239	20.1124800365047	2008-02-19	10
RH	36.9801505817933	20.1013004791239	25.2432124115902	2013-04-07	10
ST	49.1033538672142	22.1026694045175	9.1035820214465	1985-01-01	4
ST	49.1033538672142	22.1026694045175	18.1028975587497	1994-01-01	4
ST	49.1033538672142	22.1026694045175	24.1973534109058	2000-02-05	4
ST	49.1033538672142	22.1026694045175	29.3691535477983	2005-04-08	4
ST	49.1033538672142	22.1026694045175	30.6915354779831	2006-08-04	4
ST	49.1033538672142	22.1026694045175	35.0994752452658	2010-12-31	4
TD	19.2772073921971	0	9.28439425051335	2015-01-04	0
TD	19.2772073921971	0	11.1297056810404	2016-11-08	0
TD	19.2772073921971	0	15.638945927447	2021-05-13	0
TN	33.0020533880903	8.33127994524298	10.7079625827059	2002-09-16	2
TN	33.0020533880903	8.33127994524298	15.6716860597764	2007-09-03	2
TN	33.0020533880903	8.33127994524298	16.9146703171344	2008-11-30	2
TN	33.0020533880903	8.33127994524298	19.704540269222	2011-09-15	2
TN	33.0020533880903	8.33127994524298	25.4211727127538	2017-06-03	2
TN	33.0020533880903	8.33127994524298	31.641569701118	2023-08-23	2
TV	11.4934976043806	0	9.6129363449692	2023-02-14	0
TW	24	7.1211498973306	10.4533424595026	2011-06-16	2
TW	24	7.1211498973306	16.4136436230892	2017-06-01	2
TW	24	7.1211498973306	21.0597764088524	2022-01-23	2
MB	13.3305954825462	0	13.3305954825462	2025-03-06	0
KG	37.0022815423226	20.1234314396532	NA	NA	10
KK	35.3020762035136	24.1015286333561	NA	NA	10
MT	42.688797627196	30.0015970796258	NA	NA	10
