# Supplementary material for: Post-reproductive lifespan in wild mountain gorillas
Source: Proc Natl Acad Sci U S A. 2025 Oct 13;122(42):e2510998122. doi: 10.1073/pnas.2510998122 (PMC12557517; doi:10.1073/pnas.2510998122)
Supplement: Supplementary file 2 — Code S01 (R) [file pnas.2510998122.sd02.r]

library(survival)
library(tidyverse)
library(lubridate)


# Create an empty dataframe to store the PrR values and the corresponding p_values
PermutAgerrors <- data.frame(
  PRR = rep(NA_real_, 1000),
  p_value = rep(NA_real_, 1000),
  stringsAsFactors = FALSE
)

# Load the data
PerBirthAges <- read.csv("Data_online.csv")

# set.seed(123)  # for reproducibility


# Run 1000 times
for (j in 1:1000) {
  print(j)
  
  # In each iteration randomly adjust individual female entry and exit age by drawing an error term from her individual range
  # RUN ONCE WITHOUT EDITTING PerBirthAges IF YOU WANNA USE THE ESTIMATES AGES (IGNORE ESTIMATION ERROR)  
  PerBirthAges <-
    PerBirthAges %>% 
    rowwise() %>% 
    mutate(
      X = runif(1, min = -BirthError, max = BirthError),  # random error per row
      AgeOut = AgeOut + X,
      AgeIn  = AgeIn + X
    ) %>%
    ungroup()
  

### Calculate lx from entry/exit ages 
# One row per MOTHER — need to summarize per individual
survival_data <- PerBirthAges %>%
  group_by(Mother_ID) %>%
  summarise(
    AgeIn = first(AgeIn),
    AgeOut = first(AgeOut)
  ) %>%
  mutate(event = 1)  # Assume all mothers 'die' at AgeOut unless known to be censored

# Use Kaplan-Meier estimator with left truncation
km_fit <- survfit(Surv(time = AgeIn, time2 = AgeOut, event = event) ~ 1, data = survival_data)

# Create integer ages
max_age <- floor(max(survival_data$AgeOut))
integer_ages <- 0:max_age

# Step function (KM is left-continuous)
lx_binned <- summary(km_fit, times = integer_ages, extend = TRUE)

# Extract lx values
lx_data <- data.frame(
  age = lx_binned$time,
  lx = lx_binned$surv
)


### Calculate mx (age-specific fertility)

# Floor mother’s age to get integer age bin
PerBirthAges <- PerBirthAges %>%
  mutate(Age_Mother_int = floor(Age_Mother))

# Births per integer age
birth_counts <- PerBirthAges %>%
  group_by(Age_Mother_int) %>%
  summarise(births = n(), .groups = "drop")

# Mothers at risk per age: count how many mothers were under observation at each age
integer_ages <- 0:max(survival_data$AgeOut)
at_risk_counts <- sapply(integer_ages, function(a) {
  sum(survival_data$AgeIn <= a & survival_data$AgeOut > a)
})

mx_data <- data.frame(
  age = integer_ages,
  births = birth_counts$births[match(integer_ages, birth_counts$Age_Mother_int)],
  at_risk = at_risk_counts
) %>%
  mutate(
    births = ifelse(is.na(births), 0, births),
    mx = ifelse(at_risk > 0, births / at_risk, 0)
  )


life_table <- merge(lx_data, mx_data[, c("age", "mx")], by = "age", all = TRUE) %>%
  arrange(age) %>% 
  mutate(
    cum_fert = cumsum(mx) / sum(mx)
  )

# Find age at which 5% and 95% of fertility has occurred
A_start <-
  which.max(as.numeric(life_table$mx>0.05*sum(life_table$mx)))  
A_end <-
  which.max(as.numeric(cumsum(life_table$mx)>0.95*sum(life_table$mx)))

# Replace NA mx with 0
life_table$mx[is.na(life_table$mx)] <- 0


# Add survivorship differences (1-year intervals assumed)
life_table <- life_table %>%
  mutate(
    lx_next = lead(lx),
    dx = lx - lx_next,
    Lx = (lx + lx_next) / 2
  )


# Expected years lived post-reproductive
T_post <- sum(life_table$Lx[life_table$age > which.max(as.numeric(cumsum(life_table$mx)>0.95*sum(life_table$mx)))], na.rm = TRUE)

# Expected years lived after maturity
T_adult <- sum(life_table$Lx[life_table$age >= which.max(as.numeric(life_table$mx>0.05*sum(life_table$mx)))], na.rm = TRUE)

# Compute PRR
PRR_obs <- T_post / T_adult
cat("Post-Reproductive Representation (PRR):", round(PRR_obs, 3), "\n")

PermutAgerrors$PRR[j] <- PRR_obs


### Run 1000 simulations to ssee if the observed PrR is significantly greater than zero

calculate_prr <- function(life_table, maturity_age) {
  life_table <- life_table %>%
    arrange(age) %>%
    mutate(
      lx_next = lead(lx),
      Lx = (lx + lx_next) / 2
    )
  
  # Define end of reproduction
  repro_ages <- life_table$age[life_table$mx > 0]
  if (length(repro_ages) == 0) return(NA)
  
  last_repro_age <- which.max(as.numeric(cumsum(life_table$mx)>0.95*sum(life_table$mx)))
  
  # Expected years lived post-reproductive
  T_post <- sum(life_table$Lx[life_table$age > last_repro_age], na.rm = TRUE)
  
  # Expected years lived after maturity
  T_adult <- sum(life_table$Lx[life_table$age >= maturity_age], na.rm = TRUE)
  
  # PRR
  PRR <- T_post / T_adult
  return(PRR)
}


n_iter <- 10000
PRR_null <- numeric(n_iter)

for (i in 1:n_iter) {
  lt_perm <- life_table
  lt_perm$mx <- sample(lt_perm$mx)  # shuffle fertility across ages
  PRR_null[i] <- calculate_prr(lt_perm, maturity_age = which.max(as.numeric(life_table$mx>0.05*sum(life_table$mx))))
}


p_val <- mean(PRR_null >= PRR_obs)
cat("Permutation-based P-value:", round(p_val, 9), "\n")


PermutAgerrors$p_value[j] <- p_val


}

head(PermutAgerrors)

mean(PermutAgerrors$PRR)
sd(PermutAgerrors$PRR)

max(PermutAgerrors$p_value)
